# Supplementary material for: Identification and Structural Characterization of Degradation Products of Linagliptin by Mass Spectrometry Techniques
Source: Int J Mol Sci. 2024 Feb 23;25(5):2591. doi: 10.3390/ijms25052591 (PMC10932084; doi:10.3390/ijms25052591)
Supplement: Supplementary file 1 [file ijms-25-02591-s001.zip]

Archive with 1 entries (1 files):
- ijms-2865840-supplementary.pdf
